# Supplementary material for: Early Mortality during Initial Treatment of Tuberculosis in Patients Co-Infected with HIV at the Yaoundé Central Hospital, Cameroon: An 8-Year Retrospective Cohort Study (2006-2013)
Source: PLoS One. 2015 Jul 27;10(7):e0132394. doi: 10.1371/journal.pone.0132394 (PMC4516239; doi:10.1371/journal.pone.0132394)
Supplement: S1 Data — (XLSX) [file pone.0132394.s001.xlsx]

## Sheet: Feuil1
Colonne1	Year of TB diagnosis	Sex	Age (Years)	Last level education	Marital status	Area of habitation	Clinical presentation	Status of TB at diagnosis	Duration of known HIV infected (Years)	Body weight (Kgs)	Presence of another Comorbidity non-AIDS defining	Presence of AIDS defining disease (other than TB)	White Blood Cell Count (/mm3)	Hemoglobin level (g/dl)	Lymphocyte T4 count (/mm3)	Life duration during 6 months period follow-up (months)	Taking cotrimoxazole prophylactic therapy	Taking combined antiretroviral therapy
1	2006	Female	35	Secondary	Single	Urban	Extra Pulmonary TB only	New case	.0877	45	No	No	5400	7	12	.03	Yes	Yes
2	2009	Female	30	Secondary	Single	Urban	Extra Pulmonary TB only	New case	.2521	52	No	Yes	23000	3	24	.03	No	Yes
3	2009	Male	55	University	Married	Rural	Extra Pulmonary TB only	New case	.6356	53	No	No	6000	8	48	.03	No	Yes
4	2013	Male	30	Primary	Single	Rural	Smear-negative Pulmonary TB only	New case	.0740	53	No	No	3900	9	125	.03	No	Yes
5	2006	Female	37	University	Married	Urban	Smear-Positive Pulmonary TB only	New case	.0219	52	No	Yes	4200	4	2	.03	Yes	Yes
6	2006	Female	50	Secondary	Widow	Urban	Extra Pulmonary TB only	New case	.0630	85	No	No	5800	9	12	.07	Yes	Yes
7	2008	Female	48	Secondary	Single	Urban	Extra Pulmonary TB only	New case	.1644	47	No	No	14500	11	13	.07	No	No
8	2009	Male	38	Secondary	Single	Urban	Extra Pulmonary TB only	New case	.0164	45	No	No	2300	8	42	.07	Yes	Yes
9	2009	Female	37	Primary	Single	Urban	Extra Pulmonary TB only	New case	.6740	57	No	No	5500	12	120	.07	Yes	Yes
10	2009	Female	31	University	Single	Urban	Extra Pulmonary TB only	New case	.0027	50	No	No	4100	8	172	.07	Yes	No
11	2009	Male	50	Secondary	Married	Rural	Extra Pulmonary TB only	New case	1.7726	49	No	No	8700	8	500	.07	No	No
12	2006	Female	34	Secondary	Single	Urban	Smear-negative Pulmonary TB only	New case	.0384	55	No	No	7360	6	146	.07	Yes	Yes
13	2009	Female	30	Primary	Single	Rural	Smear-negative Pulmonary TB only	New case	.1589	40	No	Yes	2290	8	13	.07	Yes	Yes
14	2007	Male	35	Primary	Single	Urban	Smear-Positive Pulmonary TB only	New case	.0329	39	No	No	3300	6	75	.07	Yes	Yes
15	2010	Male	28	University	Single	Urban	Smear-Positive Pulmonary TB only	New case	.1205	60	No	No	3980	9	168	.07	Yes	Yes
16	2012	Male	64	Secondary	Married	Urban	Smear-Positive Pulmonary TB only	New case	.0384	62	No	Yes	5150	11	251	.07	No	No
17	2013	Female	34	Primary	Single	Urban	Smear-Positive Pulmonary TB only	New case	.0712	48	No	No	4860	8	156	.07	Yes	Yes
18	2006	Female	26	No formal	Single	Urban	Extra Pulmonary TB only	New case	.0082	36	No	No	11000	7	14	.10	No	No
19	2006	Female	25	Secondary	Single	Rural	Extra Pulmonary TB only	New case	.0438	44	Yes	No	9370	6	104	.10	Yes	Yes
20	2011	Male	51	University	Single	Urban	Extra Pulmonary TB only	Retreatment case	1.5562	45	Yes	No	2300	7	12	.10	Yes	Yes
21	2011	Male	58	University	Married	Urban	Extra Pulmonary TB only	New case	.0000	52	No	Yes	6000	8	41	.10	Yes	No
22	2009	Male	42	Secondary	Single	Urban	Smear-negative Pulmonary TB only	New case	.1507	38	No	No	1600	6	4	.10	Yes	Yes
23	2007	Female	33	University	Single	Rural	Smear-Positive Pulmonary TB only	New case	.0219	47	No	No	13900	2	59	.10	Yes	No
24	2008	Female	35	Secondary	Single	Urban	Smear-Positive Pulmonary TB only	New case	.0219	42	No	No	11600	5	97	.10	Yes	No
25	2011	Female	36	Secondary	Married	Rural	Smear-Positive Pulmonary TB only	New case	.3041	.	No	No	.	.	.	.10	No	No
26	2007	Male	37	Primary	Married	Urban	Mixed Form	New case	.0548	62	No	Yes	10300	8	15	.13	Yes	Yes
27	2006	Male	54	Secondary	Married	Urban	Extra Pulmonary TB only	Retreatment case	.0055	84	No	Yes	17000	8	4	.13	No	Yes
28	2007	Female	27	No formal	Single	Urban	Extra Pulmonary TB only	New case	.2000	37	No	No	8300	2	34	.13	Yes	Yes
29	2011	Female	28	University	Single	Urban	Extra Pulmonary TB only	New case	.0000	.	No	No	.	.	.	.13	No	No
30	2010	Male	33	Primary	Married	Urban	Smear-Positive Pulmonary TB only	New case	.0055	48	No	No	31100	8	11	.13	No	No
31	2013	Female	25	Primary	Single	Urban	Smear-Positive Pulmonary TB only	New case	.0301	72	No	No	4320	7	124	.13	No	Yes
32	2008	Male	46	Secondary	Married	Urban	Mixed Form	Retreatment case	.0000	42	Yes	No	2300	5	42	.17	No	No
33	2006	Male	33	Secondary	Single	Urban	Extra Pulmonary TB only	New case	.0000	49	No	Yes	3200	10	40	.17	Yes	Yes
34	2006	Male	41	University	Married	Urban	Extra Pulmonary TB only	New case	.0192	63	No	No	3200	7	46	.17	No	Yes
35	2007	Female	37	Secondary	Single	Urban	Extra Pulmonary TB only	New case	.1452	37	No	No	2700	9	25	.17	Yes	No
36	2011	Female	42	No formal	Widow	Urban	Extra Pulmonary TB only	New case	.2137	50	No	No	1900	9	92	.17	Yes	Yes
37	2006	Female	33	Secondary	Single	Urban	Smear-negative Pulmonary TB only	New case	.0301	41	Yes	No	8490	6	7	.17	No	No
38	2007	Female	36	University	Single	Urban	Smear-Positive Pulmonary TB only	New case	.3781	64	No	No	6000	6	48	.17	Yes	Yes
39	2009	Male	50	University	Married	Urban	Mixed Form	New case	.0000	78	Yes	Yes	2010	10	4	.20	Yes	Yes
40	2007	Male	40	Secondary	Married	Urban	Extra Pulmonary TB only	New case	.0082	48	No	No	6600	4	181	.20	Yes	Yes
41	2007	Male	34	No formal	Single	Urban	Extra Pulmonary TB only	New case	.0438	40	No	No	.	.	297	.20	Yes	No
42	2009	Male	53	No formal	Single	Urban	Extra Pulmonary TB only	New case	.4329	48	No	No	2100	8	14	.20	No	No
43	2012	Male	38	Primary	Married	Urban	Extra Pulmonary TB only	New case	.0055	52	Yes	No	9900	15	51	.20	Yes	Yes
44	2008	Male	35	University	Single	Rural	Smear-negative Pulmonary TB only	New case	.0192	.	No	No	11100	11	45	.20	Yes	No
45	2010	Female	78	Secondary	Widow	Urban	Smear-Positive Pulmonary TB only	New case	.0356	52	No	No	3260	10	49	.20	No	No
46	2012	Male	48	Secondary	Married	Urban	Smear-Positive Pulmonary TB only	New case	.0000	30	Yes	No	3700	8	11	.20	Yes	Yes
47	2009	Male	35	University	Single	Urban	Mixed Form	New case	.0904	.	No	No	4700	12	.	.23	Yes	Yes
48	2013	Female	35	Secondary	Single	Urban	Extra Pulmonary TB only	New case	5.6603	38	No	No	29100	5	108	.23	Yes	No
49	2006	Male	46	Secondary	Married	Urban	Extra Pulmonary TB only	New case	.1342	52	No	Yes	25000	9	275	.27	No	Yes
50	2007	Male	29	No formal	Single	Rural	Extra Pulmonary TB only	New case	.1671	55	No	No	1000	5	37	.27	Yes	Yes
51	2010	Male	45	University	Married	Urban	Smear-Positive Pulmonary TB only	Retreatment case	3.2767	63	No	No	3900	10	8	.27	Yes	Yes
52	2009	Male	50	Secondary	Divorced	Urban	Smear-negative Pulmonary TB only	New case	.3096	50	No	No	900	9	174	.30	Yes	Yes
53	2009	Female	65	Primary	Married	Urban	Extra Pulmonary TB only	New case	.0000	54	No	Yes	.	.	.	.33	Yes	Yes
54	2008	Female	26	Secondary	Single	Urban	Smear-Positive Pulmonary TB only	New case	.3616	37	No	Yes	4000	6	6	.33	Yes	Yes
55	2013	Male	53	Primary	Married	Urban	Smear-Positive Pulmonary TB only	New case	.8247	42	No	No	2430	6	27	.33	Yes	Yes
56	2013	Female	51	Secondary	Widow	Urban	Smear-Positive Pulmonary TB only	Retreatment case	1.7315	43	Yes	No	1700	9	163	.33	No	Yes
57	2007	Female	40	University	Married	Urban	Extra Pulmonary TB only	New case	.0247	55	No	Yes	8600	9	151	.37	Yes	No
58	2006	Male	34	Secondary	Married	Urban	Extra Pulmonary TB only	New case	.0055	48	No	Yes	4910	10	9	.40	Yes	No
59	2006	Male	50	University	Married	Urban	Smear-negative Pulmonary TB only	Retreatment case	1.6904	47	No	No	7550	8	48	.40	Yes	Yes
60	2009	Male	43	Secondary	Married	Urban	Smear-negative Pulmonary TB only	New case	.0438	55	No	Yes	5610	12	138	.40	Yes	No
61	2008	Male	44	Secondary	Married	Rural	Smear-negative Pulmonary TB only	Retreatment case	6.3315	48	No	No	8100	7	1	.43	Yes	No
62	2008	Male	25	Secondary	Married	Rural	Smear-negative Pulmonary TB only	New case	.0301	56	No	No	3700	11	33	.43	No	No
63	2006	Female	43	No formal	Widow	Urban	Smear-Positive Pulmonary TB only	New case	.0274	55	No	No	3000	5	15	.43	Yes	Yes
64	2008	Male	39	Primary	Married	Urban	Extra Pulmonary TB only	New case	.0247	58	No	No	1500	6	56	.47	Yes	Yes
65	2007	Male	43	Secondary	Widow	Urban	Extra Pulmonary TB only	New case	5.8110	38	No	No	1500	8	35	.50	Yes	Yes
66	2007	Male	44	University	Married	Urban	Extra Pulmonary TB only	New case	.3288	45	No	No	2200	9	43	.50	Yes	Yes
67	2013	Female	48	University	Married	Urban	Smear-negative Pulmonary TB only	Retreatment case	1.3836	56	Yes	No	3100	5	53	.57	Yes	Yes
68	2006	Female	25	Secondary	Single	Rural	Extra Pulmonary TB only	New case	.0603	.	No	No	4200	7	187	.60	No	No
69	2012	Male	52	University	Married	Urban	Extra Pulmonary TB only	New case	.1096	74	No	Yes	4080	8	25	.60	No	Yes
70	2006	Female	35	Secondary	Single	Urban	Extra Pulmonary TB only	New case	.0000	48	No	No	3540	4	58	.67	Yes	Yes
71	2010	Female	44	Primary	Married	Urban	Smear-negative Pulmonary TB only	New case	.0164	44	No	Yes	8000	3	50	.70	No	No
72	2006	Male	52	University	Married	Urban	Extra Pulmonary TB only	New case	.0000	52	No	No	5400	6	281	.77	No	No
73	2007	Female	46	No formal	Single	Urban	Smear-negative Pulmonary TB only	New case	.0000	39	Yes	No	4090	6	21	.77	Yes	Yes
74	2011	Female	60	Primary	Married	Urban	Smear-negative Pulmonary TB only	Retreatment case	1.2356	54	Yes	Yes	54200	9	35	.77	No	Yes
75	2006	Female	23	University	Single	Urban	Mixed Form	New case	.0658	42	No	Yes	630	5	22	.83	Yes	No
76	2008	Female	45	University	Single	Urban	Smear-Positive Pulmonary TB only	New case	.0000	42	Yes	No	7800	8	42	.90	No	No
77	2008	Male	24	Secondary	Single	Urban	Mixed Form	New case	.2959	.	No	No	.	.	.	.97	No	No
78	2013	Female	28	Primary	Single	Urban	Smear-Positive Pulmonary TB only	New case	.0110	35	No	No	9100	8	69	.97	No	Yes
79	2008	Male	41	Secondary	Married	Urban	Extra Pulmonary TB only	New case	.2658	60	No	No	800	7	96	1.00	Yes	Yes
80	2007	Female	58	Secondary	Married	Urban	Smear-negative Pulmonary TB only	New case	1.0137	.	Yes	No	.	.	.	1.10	Yes	No
81	2006	Female	32	No formal	Single	Urban	Smear-Positive Pulmonary TB only	New case	.0000	41	Yes	No	4900	12	44	1.10	Yes	Yes
82	2008	Female	27	Secondary	Married	Urban	Smear-Positive Pulmonary TB only	Retreatment case	.0110	28	No	Yes	6100	7	17	1.10	No	Yes
83	2007	Male	51	Primary	Single	Urban	Smear-Positive Pulmonary TB only	New case	.0082	.	No	Yes	4700	13	14	1.37	Yes	Yes
84	2008	Male	32	No formal	Single	Urban	Smear-Positive Pulmonary TB only	New case	.0137	45	No	No	6600	7	23	1.40	Yes	Yes
85	2013	Male	40	Primary	Single	Urban	Extra Pulmonary TB only	New case	.0000	73	No	No	3250	12	23	1.50	No	No
86	2009	Male	28	Primary	Married	Urban	Smear-Positive Pulmonary TB only	New case	.3890	.	No	No	.	.	.	1.63	Yes	Yes
87	2007	Male	33	Secondary	Single	Urban	Smear-Positive Pulmonary TB only	New case	.0027	61	No	Yes	1700	11	20	1.90	Yes	No
88	2008	Male	33	University	Single	Urban	Smear-negative Pulmonary TB only	New case	.0110	42	Yes	Yes	3800	10	31	2.00	Yes	Yes
89	2008	Female	26	Secondary	Single	Rural	Smear-Positive Pulmonary TB only	New case	.0329	52	No	No	12900	12	22	2.03	Yes	No
90	2009	Male	22	Secondary	Single	Urban	Smear-Positive Pulmonary TB only	New case	1.9616	59	Yes	No	3500	8	14	2.10	Yes	Yes
91	2008	Male	35	Secondary	Single	Urban	Mixed Form	New case	.1123	65	No	Yes	6000	9	193	2.13	Yes	No
92	2011	Female	50	University	Widow	Urban	Smear-Positive Pulmonary TB only	New case	.0384	32	Yes	No	3300	6	25	2.20	No	Yes
93	2009	Female	20	Primary	Single	Urban	Smear-Positive Pulmonary TB only	New case	.0110	43	Yes	Yes	10000	7	9	2.43	Yes	Yes
94	2013	Female	48	No formal	Single	Urban	Extra Pulmonary TB only	Retreatment case	.0000	35	Yes	No	6400	8	75	2.50	Yes	No
95	2008	Female	26	Secondary	Single	Urban	Smear-Positive Pulmonary TB only	New case	.0082	58	No	No	15000	5	32	2.97	Yes	Yes
96	2013	Male	39	Secondary	Single	Urban	Mixed Form	New case	.9863	39	No	No	2180	9	6	3.20	Yes	Yes
97	2008	Female	36	University	Married	Urban	Smear-negative Pulmonary TB only	New case	.0082	60	Yes	Yes	900	7	162	3.30	Yes	Yes
98	2013	Male	52	University	Married	Urban	Extra Pulmonary TB only	New case	7.1260	45	No	No	5400	10	54	3.67	No	Yes
99	2010	Male	37	University	Married	Urban	Smear-negative Pulmonary TB only	New case	.0466	44	No	Yes	2500	8	143	5.07	Yes	No
